# Supplementary material for: Indigenous Community-Led Programs to Address Food and Water Security: Protocol for a Systematic Review
Source: Int J Environ Res Public Health. 2021 Jun 11;18(12):6366. doi: 10.3390/ijerph18126366 (PMC8296200; doi:10.3390/ijerph18126366)
Supplement: Supplementary file 1 [file ijerph-18-06366-s001.zip]

Archive with 1 entries (1 files):
- ijerph-1228378-supplementary.xlsx
