# Supplementary material for: Indigenous Community-Led Programs to Address Food and Water Security: Protocol for a Systematic Review
Source: Int J Environ Res Public Health. 2021 Jun 11;18(12):6366. doi: 10.3390/ijerph18126366 (PMC8296200; doi:10.3390/ijerph18126366)
Supplement: Supplementary file 1 [file ijerph-18-06366-s001.zip › ijerph-1228378-supplementary.xlsx]

## Sheet: Sheet1
Citation details				Setting			Study Design		Program details												Other Study details
Year	Title	Author	Country/Jurisdiction	Population	Size of population (total population/Indigenous population)	Urban/rural/remote (populations studied)	Study Design	Endpoint (Qualitative/ Quantitative/ Mixed Methods)	Program Type/Setting	Duration	Stated aims/objectives	Mechanisms (e.g. infrastructural developments)	Data collected	Data primary/secondary	Primary (retrospective/prospective)	Secondary (source of data)	Success in achieving outcomes?	Community characteristics attributed to success/failure (protective factors or increased risk)	Level of Indigenous Leadership	Other parties involved	Funding (Y/N) and source	Time horizon of evaluation	Generalisability	Limitations	Summary of main findings	Policy relevance/ recommendations	Notes	Links
